# Supplementary material for: Clinical and subclinical endometritis induced alterations in bovine endometrial transcriptome and miRNome profile
Source: BMC Genomics. 2016 Mar 10;17:218. doi: 10.1186/s12864-016-2513-9 (PMC4785637; doi:10.1186/s12864-016-2513-9)
Supplement: Additional file 1: Table S1. — The list of differentially expressed genes between CE and HE animals along with their fold change, p values and FDR. (XLSX 31 kb) [file 12864_2016_2513_MOESM1_ESM.xlsx]

## Sheet: Tabelle1
Table S1: The list of differentially expressed genes between CE and HE animals along with their fold change, p values and FDR.
ID	Alignments	Gene title	Gene symbol	Fold change	P.Value	FDR
Bt.12715.1.S1_at	chr8:11022129-11023465 (+) // 98.52 //	scavenger receptor class A, member 5 (putative)	SCARA5	-18.3792	0.000609189	0.137547
Bt.25769.1.A1_at	---	Similar to MAM domain containing 2	LOC539199/MAMDC2	-16	2.4332e-06	0.00793499
Bt.4546.1.S1_at	chr18:34060536-34066215 (+) // 97.29 //	hydroxysteroid (11-beta) dehydrogenase 2	HSD11B2	-9.84916	0.00192267	0.177638
Bt.1409.1.S1_at	chr18:34020643-34025551 (-) // 98.75 //	tubulin polymerization-promoting protein family member 3	TPPP3	-8.57419	0.00654325	0.277042
Bt.23677.1.A1_at	chr5:60983509-61048533 (+) // 94.66 //	---	---	-8	3.57352e-05	0.0460807
Bt.18533.1.S1_at	chr16:68874133-68880538 (-) // 99.94 //	activating transcription factor 3	ATF3	-6.9644	0.00341131	0.235184
Bt.1580.1.S1_at	chr10:29566607-29625708 (-) // 92.54 //	secretogranin V (7B2 protein)	SCG5	-6.49802	0.0032778	0.233781
Bt.13134.1.S1_at	chr3:93618207-93619448 (+) // 99.38 //	jun proto-oncogene	JUN	-6.49802	0.00148231	0.158007
Bt.29824.1.S1_s_at	chr23:28601413-28659550 (-) // 89.92 //	MHC class I heavy chain /// MHC class I antigen clone 2	BOLA /// BOLA	-6.06287	0.00122296	0.158007
Bt.28243.1.S1_a_at	chr9:72929978-72948519 (-) // 98.49 //	vanin 1	VNN1	-6.06287	0.000971291	0.151672
Bt.5056.2.A1_at	chr11:39991034-40005135 (-) // 97.61 //	EGF-containing fibulin-like extracellular matrix protein 1	EFEMP1	-6.06287	0.00100261	0.151672
Bt.22279.1.S1_at	chr2:44185410-44186472 (+) // 83.36 //	reprimo, TP53 dependent G2 arrest mediator candidate	RPRM	-5.65685	0.00746338	0.291004
Bt.5959.1.S1_at	chr14:23317545-23320405 (-) // 92.7 //	short chain dehydrogenase/reductase family 16C, member 5	SDR16C5	-5.65685	0.00492773	0.259762
Bt.1539.1.S1_at	chr7:62161861-62175605 (+) // 99.63 //	GM2 ganglioside activator	GM2A	-5.65685	0.00184898	0.174558
Bt.3213.1.A1_at	chrX:36834038-36834723 (-) // 98.7 //	Chordin-like 1	CHRDL1	-5.65685	9.89797e-05	0.08247
Bt.13975.1.S1_a_at	chr1:73184014-73197797 (+) // 99.78 //	apolipoprotein D	APOD	-5.27803	0.00707068	0.282163
Bt.28732.1.S1_at	chr10:22677263-23393924 (-) // 97.03 //	T-cell receptor delta chain	TRD@	-5.27803	0.00493477	0.259762
Bt.643.1.S1_at	chr19:13907417-13911915 (+) // 53.97 //	---	---	-4.92458	0.00155328	0.158007
Bt.1645.1.S1_at	chr11:109312176-109315388 (-) // 99.78 //	prostaglandin D2 synthase 21kDa (brain)	PTGDS	-4.92458	0.000234932	0.0980282
Bt.14715.1.S1_at	chr28:45977875-45984922 (+) // 97.58 //	angiotensinogen (serpin peptidase inhibitor, clade A, member 8)	AGT	-4.59479	0.00800309	0.298361
Bt.6369.1.A1_a_at	chr19:27197496-27198321 (-) // 95.9 //	solute carrier family 16, member 11 (monocarboxylic acid transporter 11)	SLC16A11	-4.59479	0.000525941	0.137547
Bt.23306.1.S1_at	chr27:16012626-16013278 (-) // 100.0 //	---	---	-4.59479	0.000575359	0.137547
Bt.13798.1.S1_at	chr4:68885336-68885758 (-) // 99.76 //	UPF0452 protein C7orf41 homolog	LOC615685	-4	0.00125364	0.158007
Bt.4130.1.S1_at	chr16:34584298-34664387 (-) // 96.25 //	coagulation factor V (proaccelerin, labile factor)	F5	-4	0.00020454	0.0976631
Bt.13670.1.S2_at	chr2:135666761-135727077 (-) // 96.03 //	alkaline phosphatase, liver/bone/kidney	ALPL	-4	0.000132174	0.0850347
Bt.28390.1.S1_at	---	TSC22 domain family, member 3	TSC22D3	-3.73213	0.00200866	0.178391
Bt.6404.1.S1_at	chr3:127209065-127217359 (-) // 97.39 //	Kruppel-like factor 15	KLF15	-3.73213	0.0015188	0.158007
Bt.24705.1.A1_at	---	folate hydrolase (prostate-specific membrane antigen) 1	FOLH1	-3.73213	0.000533963	0.137547
Bt.22797.1.A1_at	chr23:20109644-20110123 (-) // 97.93 //	---	---	-3.4822	0.00566031	0.262667
Bt.14369.1.A1_at	chr23:20520759-20521059 (-) // 76.47 //	cytochrome P450, family 39, subfamily A, polypeptide 1	CYP39A1	-3.4822	0.00237869	0.194072
Bt.26011.1.A1_at	chr22:37267930-37268528 (-) // 92.7 //	---	---	-3.4822	0.000574353	0.137547
Bt.26673.1.S1_at	chr2:137666708-137667598 (-) // 90.42 //	neuroblastoma, suppression of tumorigenicity 1	NBL1	-3.4822	0.00041759	0.131463
Bt.2806.1.S1_at	chr13:38448587-38449023 (-) // 83.3 //	chromosome 20 open reading frame 12 ortholog	C13H20ORF12	-3.24901	0.00738479	0.290605
Bt.22265.1.S1_at	chr7:49144796-49146102 (+) // 99.85 //	early growth response 1	EGR1	-3.24901	0.00139433	0.158007
Bt.2334.1.S1_at	chr19:27815509-27817552 (+) // 97.03 //	CD68 molecule	CD68	-3.24901	0.0013794	0.158007
Bt.1424.1.S1_at	chr8:102276342-102278696 (-) // 93.6 //	Kruppel-like factor 4 (gut)	KLF4	-3.03143	0.00662847	0.277042
Bt.3946.1.S1_at	---	coiled-coil domain containing 3	CCDC3	-3.03143	0.00603291	0.269406
Bt.22055.1.S1_at	chr2:25750282-25751628 (-) // 99.41 //	---	---	-3.03143	0.00513448	0.260386
Bt.19502.1.A1_at	chr28:25451170-25484033 (+) // 98.78 //	collagen, type XIII, alpha 1	COL13A1	-3.03143	0.00486348	0.259762
Bt.8593.1.A1_at	chr14:63509617-63511021 (-) // 100.0 //	odd-skipped related 2 (Drosophila)	OSR2	-3.03143	0.00367575	0.244093
Bt.10980.1.S1_at	chr5:94834964-94837136 (+) // 91.0 //	---	---	-3.03143	0.000736955	0.142366
Bt.15828.2.S1_at	chr14:14240298-14240869 (-) // 90.92 //	tribbles homolog 1 (Drosophila)	TRIB1	-3.03143	0.000559519	0.137547
Bt.13413.2.A1_at	chr11:86243880-86245048 (-) // 97.03 //	---	---	-2.82843	0.00767315	0.295498
Bt.25226.1.A1_at	chr9:78444892-78445678 (+) // 99.87 //	---	---	-2.82843	0.00693588	0.278683
Bt.12565.1.S1_at	chr8:107724712-107733023 (+) // 95.9 //	solute carrier family 31 (copper transporters), member 2	SLC31A2	-2.82843	0.00259449	0.201678
Bt.21116.1.S1_at	chr3:20954670-20963468 (+) // 94.16 //	selenium binding protein 1	SELENBP1	-2.82843	0.00232814	0.192128
Bt.3595.1.S1_at	chr5:101976202-101979734 (+) // 86.19 //	matrix Gla protein	MGP	-2.82843	0.00068125	0.141235
Bt.4310.1.A1_at	chr16:11359654-11359936 (-) // 95.27 //	regulator of G-protein signaling 1	RGS1	-2.82843	0.000611442	0.137547
Bt.7676.3.S1_at	chr29:51275172-51276554 (+) // 80.13 //	insulin-like growth factor 2 (somatomedin A)	IGF2	-2.63902	0.00343093	0.235184
Bt.5401.1.S1_at	chr13:67596828-67631309 (-) // 97.92 //	transglutaminase 2 (C polypeptide, protein-glutamine-gamma-glutamyltransferase)	TGM2	-2.63902	0.00150277	0.158007
Bt.20272.1.S1_at	chr22:43666439-43667138 (+) // 62.8 //	---	---	-2.63902	0.00156505	0.158007
Bt.4706.1.S1_at	chr19:41265356-41273806 (+) // 90.2 //	protein phosphatase 1, regulatory (inhibitor) subunit 1B	PPP1R1B	-2.63902	0.00105279	0.151672
Bt.25112.1.S1_at	chr9:83307916-83575966 (+) // 98.91 //	androgen-induced 1-like	LOC100337444	-2.63902	0.0010124	0.151672
Bt.13399.1.A1_at	chr19:38596377-38597200 (-) // 99.39 //	Beta-1,4-N-acetyl-galactosaminyl transferase 2	B4GALNT2	-2.63902	0.000627876	0.137547
Bt.17975.1.A1_at	chr24:3967607-3968146 (+) // 96.77 //	similar to Uncharacterized protein C18orf51	LOC517668	-2.46229	0.00766182	0.295498
Bt.20888.1.S1_at	chr7:111480239-111480651 (-) // 97.16 //	hypothetical protein LOC100294978	LOC100294978	-2.46229	0.00682648	0.278683
Bt.21766.2.S1_at	chr1:110760635-110764735 (-) // 99.9 //	myeloid leukemia factor 1	MLF1	-2.46229	0.00615341	0.271005
Bt.1658.1.S1_at	chr20:4575772-4578242 (-) // 97.26 //	dual specificity phosphatase 1	DUSP1	-2.46229	0.00545308	0.262667
Bt.3247.1.S1_at	chr14:64360732-64401077 (-) // 99.82 //	matrilin 2	MATN2	-2.46229	0.00445278	0.259762
Bt.23250.2.S1_at	chr10:66718621-66734594 (+) // 98.7 //	glycine amidinotransferase (L-arginine:glycine amidinotransferase)	GATM	-2.46229	0.00475867	0.259762
Bt.13757.1.S1_at	chr5:117673327-117675428 (-) // 98.24 //	---	---	-2.46229	0.00449679	0.259762
Bt.4748.1.S1_at	chr9:99817576-99827965 (-) // 87.52 //	superoxide dismutase 2, mitochondrial	SOD2	-2.46229	0.00335544	0.233781
Bt.6009.1.S1_at	chr10:22295524-22325280 (+) // 92.57 //	solute carrier family 7 (cationic amino acid transporter, y+ system), member 7	SLC7A7	-2.46229	0.00155167	0.158007
Bt.23391.1.S1_at	chr17:46081515-46082128 (-) // 98.39 //	---	---	-2.46229	0.0015473	0.158007
Bt.23666.1.A1_at	---	---	---	-2.46229	0.00138369	0.158007
Bt.11001.1.S1_at	chr11:1252500-1254013 (-) // 98.89 //	---	---	-2.46229	0.00117257	0.155732
Bt.14176.1.S1_at	chr19:55063382-55064389 (+) // 87.38 //	TIMP metallopeptidase inhibitor 2	TIMP2	-2.46229	0.000855332	0.151672
Bt.21028.1.S1_at	chr17:76101288-76101725 (-) // 74.96 //	claudin 5	CLDN5	-2.46229	0.00103862	0.151672
Bt.17925.1.A1_at	chr4:71674392-71674673 (-) // 97.91 //	---	---	-2.46229	0.000700391	0.141746
Bt.8957.1.S1_at	chr2:64215924-64219656 (+) // 98.95 //	chemokine (C-X-C motif) receptor 4	CXCR4	-2.46229	0.000239572	0.0980282
Bt.24366.1.A1_at	chr4:80310312-80317851 (-) // 98.57 //	HECT, C2 and WW domain containing E3 ubiquitin protein ligase 1	HECW1	-2.2974	0.00628545	0.274316
Bt.3589.2.A1_at	chr8:60139755-60140392 (-) // 93.54 //	transducin-like enhancer of split 1 (E(sp1) homolog, Drosophila)	TLE1	-2.2974	0.00566426	0.262667
Bt.28266.1.A1_at	chr7:14510060-14511569 (-) // 98.49 //	---	---	-2.2974	0.00553343	0.262667
Bt.5484.1.S1_at	chr8:44111226-44142665 (-) // 97.08 //	very low density lipoprotein receptor	VLDLR	-2.2974	0.00450104	0.259762
Bt.8798.1.S1_at	chr21:4261103-4261754 (-) // 98.79 // /// chr28:11750748-11751399 (-) // 98.79 //	aldehyde dehydrogenase 1 family, member A3 /// aldehyde dehydrogenase family 1, subfamily A3-like	ALDH1A3 /// LOC534200	-2.2974	0.00462304	0.259762
Bt.11482.1.S1_at	chr27:46193303-46209352 (-) // 91.54 //	NFKB inhibitor interacting Ras-like 1	NKIRAS1	-2.2974	0.00205054	0.178391
Bt.3215.1.S1_at	chr3:16846546-16853150 (-) // 98.97 //	ephrin-A1	EFNA1	-2.2974	0.00205675	0.178391
Bt.1143.1.S1_at	chr14:64552545-64615045 (-) // 99.9 // /// chr19:11577526-11578923 (-) // 68.67 //	lysosomal protein transmembrane 4 beta	LAPTM4B	-2.2974	0.00085794	0.151672
Bt.2501.1.S1_at	chr9:99816049-99817231 (-) // 84.19 //	---	---	-2.2974	0.00104295	0.151672
Bt.13865.1.A1_at	chr7:42837973-42840192 (-) // 95.96 //	guanidinoacetate N-methyltransferase	GAMT	-2.2974	0.000733604	0.142366
Bt.24522.3.S1_a_at	chr13:44756231-44758426 (+) // 100.0 //	Kruppel-like factor 6	KLF6	-2.2974	0.000404917	0.131463
Bt.29065.1.A1_at	chr24:64006785-64007796 (-) // 99.9 //	---	---	-2.14355	0.00736602	0.290605
Bt.4775.1.S1_at	chr1:149241856-149249263 (-) // 98.6 //	S100 calcium binding protein B	S100B	-2.14355	0.00686891	0.278683
Bt.26157.1.A1_at	---	G protein-coupled receptor 77	GPR77	-2.14355	0.00555877	0.262667
Bt.29197.1.S1_a_at	chr13:61067135-61083550 (+) // 92.3 //	angiopoietin 4	ANGPT4	-2.14355	0.00558817	0.262667
Bt.4336.1.S1_at	---	complement factor D (adipsin)	CFD	-2.14355	0.00517709	0.260386
Bt.7594.1.S1_at	chrX:73468735-73471766 (+) // 74.58 //	spermidine/spermine N1-acetyltransferase 1	SAT1	-2.14355	0.00504244	0.259762
Bt.28799.1.S1_at	chr9:29712487-29713139 (-) // 100.0 //	protein kinase (cAMP-dependent, catalytic) inhibitor beta	PKIB	-2.14355	0.00491168	0.259762
Bt.29894.1.S1_at	chr7:45305462-45306507 (+) // 99.9 //	---	---	-2.14355	0.0048658	0.259762
Bt.665.1.S1_s_at	chr5:120247956-120252358 (-) // 96.55 // /// chr5:120235500-120239925 (-) // 93.64 //	cytochrome P450, family 2, subfamily D, polypeptide 6 /// hypothetical protein LOC785824	CYP2D14 /// MGC127055	-2.14355	0.0024538	0.194928
Bt.13815.1.S1_at	chr14:64550042-64551424 (-) // 99.0 //	---	---	-2.14355	0.00210324	0.180581
Bt.11055.1.S1_at	chr2:84374360-84374884 (-) // 98.67 //	serum deprivation response	SDPR	-2.14355	0.00202899	0.178391
Bt.1336.1.S1_at	chr25:37355127-37355597 (-) // 96.31 //	EMI domain containing 2	EMID2	-2.14355	0.00202615	0.178391
Bt.21922.1.S1_at	chr5:121707584-121708776 (+) // 99.33 //	---	---	-2.14355	0.0018688	0.174558
Bt.17398.1.A1_at	chr8:17433845-17434127 (+) // 97.24 //	---	---	-2.14355	0.00159476	0.158007
Bt.15666.2.S1_at	chr17:47000479-47010493 (-) // 98.75 //	peroxisomal membrane protein 2, 22kDa	PXMP2	-2	0.00787708	0.298361
Bt.24983.1.A1_at	chr15:4004207-4021181 (-) // 100.0 //	dynein, cytoplasmic 2, heavy chain 1	LOC512287	-2	0.00771772	0.295498
Bt.18566.1.A1_at	chr7:10045975-10046257 (-) // 97.9 //	similar to hCG27535	LOC539805	-2	0.0066816	0.277042
Bt.7023.1.S1_at	chr11:2433886-2445360 (+) // 97.36 //	fumarylacetoacetate hydrolase domain containing 2A	FAHD2A	-2	0.00664541	0.277042
Bt.3732.1.A1_at	chr5:86176403-86176881 (+) // 74.78 //	---	---	-2	0.00655245	0.277042
Bt.10060.1.S1_at	chr2:41320401-41321319 (+) // 97.31 //	nuclear receptor subfamily 4, group A, member 2	NR4A2	-2	0.00462057	0.259762
Bt.21252.1.A1_at	chr19:28213941-28214463 (-) // 82.05 //	hypothetical protein LOC100335170	LOC100335170	-2	0.00473069	0.259762
Bt.21180.1.S1_at	---	cold shock domain containing C2, RNA binding	CSDC2	-2	0.00502294	0.259762
Bt.9283.1.A1_at	chr3:1717966-1722470 (+) // 94.04 //	cellular repressor of E1A-stimulated genes 1	CREG1	-2	0.00493601	0.259762
Bt.12963.1.A1_at	chr4:21112578-21113183 (+) // 95.43 //	---	---	-2	0.00432169	0.259762
Bt.8928.1.S1_at	chr18:62417206-62417983 (-) // 98.1 //	N-acetyltransferase 14 (GCN5-related, putative)	NAT14	-2	0.00399509	0.255325
Bt.596.1.S1_at	chr13:27559035-27579756 (-) // 92.13 //	phytanoyl-CoA 2-hydroxylase	PHYH	-2	0.00355289	0.239243
Bt.28202.1.S1_at	chr7:65512703-65514721 (+) // 84.22 //	---	---	-2	0.00333636	0.233781
Bt.21763.1.A1_at	chr8:31904022-31904898 (+) // 93.76 //	Nuclear factor I/B	NFIB	-2	0.00309774	0.227642
Bt.4817.1.A1_at	chr1:99252425-99253159 (-) // 98.12 //	claudin 11	CLDN11	-2	0.00204032	0.178391
Bt.14219.1.S1_at	chr28:44789928-44791443 (+) // 99.28 //	chromosome 10 open reading frame 10 ortholog	C28H10ORF10	-2	0.00184811	0.174558
Bt.23494.1.S1_at	chr12:70779960-70794451 (-) // 91.57 //	UDP-glucose glycoprotein glucosyltransferase 2	UGGT2	2	0.00692389	0.278683
Bt.2634.1.S1_at	chr26:37357288-37357961 (+) // 73.4 // /// chr2:14181267-14181963 (-) // 76.82 //	DnaJ (Hsp40) homolog, subfamily C, member 10	DNAJC10	2	0.00546571	0.262667
Bt.1697.1.S1_at	chr7:51045986-51052113 (-) // 96.81 //	steroid receptor RNA activator 1	SRA1	2	0.00516713	0.260386
Bt.2801.1.S1_at	chr3:110431225-110434242 (+) // 88.22 //	leucine proline-enriched proteoglycan (leprecan) 1	LEPRE1	2	0.00377538	0.245249
Bt.10958.1.S1_at	chr22:17529173-17529948 (+) // 93.58 // /// chr7:19519807-19520582 (-) // 93.58 //	zinc finger protein 77 (pT1)-like	LOC789258	2	0.00245095	0.194928
Bt.7078.1.S2_at	chr23:48380027-48405748 (+) // 97.97 //	thioredoxin domain containing 5 (endoplasmic reticulum)	TXNDC5	2	0.00133986	0.158007
Bt.9117.1.S1_at	chr11:30673595-30675094 (+) // 98.53 //	---	---	2	0.00157188	0.158007
Bt.22045.1.S1_at	chr4:76985656-76988515 (+) // 98.53 //	six transmembrane epithelial antigen of the prostate 2	STEAP2	2.14355	0.00792765	0.298361
Bt.17595.3.A1_at	chr6:46268426-46268733 (-) // 39.82 //	Transmembrane protein 183A	TMEM183A	2.14355	0.00665873	0.277042
Bt.4412.1.S1_at	---	axin 2	AXIN2	2.14355	0.00600087	0.269406
Bt.27385.1.A1_at	chr2:111234510-111236555 (+) // 89.07 //	wingless-type MMTV integration site family, member 6	WNT6	2.14355	0.00529924	0.262667
Bt.7134.1.S2_at	chr17:66670196-66692571 (+) // 94.69 //	glycolipid transfer protein	GLTP	2.14355	0.00556466	0.262667
Bt.25297.1.A1_at	chr7:23661822-23662460 (+) // 97.97 //	Isochorismatase domain containing 1	ISOC1	2.14355	0.00510102	0.260386
Bt.22092.1.S1_at	chr20:10985566-10997693 (+) // 92.77 //	TAF9 RNA polymerase II, TATA box binding protein (TBP)-associated factor, 32kDa	TAF9	2.14355	0.00502999	0.259762
Bt.1701.2.A1_a_at	chr19:39656424-39659372 (+) // 94.9 //	coatomer protein complex, subunit zeta 2-like	COPZ2	2.14355	0.00496777	0.259762
Bt.8868.1.S1_at	chr7:38434511-38443157 (+) // 91.25 //	xylosylprotein beta 1,4-galactosyltransferase, polypeptide 7 (galactosyltransferase I)	B4GALT7	2.14355	0.00502197	0.259762
Bt.1422.1.S1_at	chr23:25401112-25401760 (-) // 95.0 //	---	---	2.14355	0.00457437	0.259762
Bt.4585.1.S1_at	chr14:38659813-38661299 (-) // 66.7 //	acetyl-CoA acetyltransferase 2	ACAT2	2.14355	0.00357458	0.239243
Bt.27274.1.A1_at	chr3:113226586-113228306 (-) // 100.0 //	major facilitator superfamily domain containing 2A	MFSD2A	2.14355	0.00302516	0.225561
Bt.19338.1.S1_at	---	similar to poliovirus receptor-related 3	LOC534360	2.14355	0.00231832	0.192128
Bt.27343.1.A1_at	chr9:11232152-11233795 (+) // 99.76 //	regulating synaptic membrane exocytosis 1	RIMS1	2.14355	0.000877413	0.151672
Bt.11772.1.A1_at	chr18:14211776-14212131 (-) // 97.53 //	hypothetical protein LOC614339	LOC614339	2.14355	0.000915974	0.151672
Bt.5548.1.S1_at	chr18:53657664-53669150 (-) // 97.89 //	solute carrier family 1 (neutral amino acid transporter), member 5	SLC1A5	2.2974	0.00476986	0.259762
Bt.12875.1.S1_at	chr18:54888156-54892281 (+) // 70.15 //	epithelial membrane protein 3	EMP3	2.2974	0.00419849	0.257288
Bt.16925.1.A1_at	chr4:76925710-76925988 (+) // 97.2 // /// chr4:76842412-76842690 (-) // 97.2 //	six transmembrane epithelial antigen of the prostate 1	STEAP1	2.2974	0.00394728	0.254181
Bt.1760.1.S1_at	chr15:23256705-23267430 (+) // 92.88 //	REX2, RNA exonuclease 2 homolog (S. cerevisiae)	REXO2	2.2974	0.00226749	0.190828
Bt.13028.1.S1_at	chr12:23868695-23883741 (+) // 98.93 //	periostin, osteoblast specific factor	POSTN	2.2974	0.00132101	0.158007
Bt.25109.2.A1_at	chr1:124767228-124767515 (+) // 89.69 //	procollagen-lysine, 2-oxoglutarate 5-dioxygenase 2	PLOD2	2.2974	0.00139432	0.158007
Bt.5519.2.S1_at	chrX:53374301-53378079 (+) // 88.72 //	melanoma antigen family D, 1	MAGED1	2.2974	0.00113386	0.152982
Bt.20778.3.A1_at	chr24:38920812-38921072 (+) // 90.91 //	TGFB-induced factor homeobox 1	TGIF1	2.2974	0.000968645	0.151672
Bt.6840.1.S1_a_at	chr5:33919458-33922904 (+) // 94.56 //	FK506 binding protein 11, 19 kDa	FKBP11	2.46229	0.00786002	0.298361
Bt.26960.1.S1_at	---	ubiquitin family domain containing 1	UBFD1	2.46229	0.00734622	0.290605
Bt.27499.1.S1_at	---	similar to Wolfram syndrome 1 protein homolog	LOC100298456	2.46229	0.00639027	0.274316
Bt.15631.1.S1_at	chr3:84016631-84017835 (+) // 91.83 //	---	---	2.46229	0.0048695	0.259762
Bt.3804.1.S1_at	chr1:128261408-128361671 (+) // 97.23 //	procollagen C-endopeptidase enhancer 2	PCOLCE2	2.46229	0.00420929	0.257288
Bt.2698.1.S1_at	chr19:43368531-43371819 (+) // 99.82 //	FK506 binding protein 10, 65 kDa	FKBP10	2.46229	0.00423769	0.257288
Bt.2748.1.S1_at	chr4:95981404-95983007 (+) // 99.44 //	calumenin	CALU	2.46229	0.00324096	0.233781
Bt.7092.1.S1_at	chr10:62728712-62729259 (-) // 99.45 //	---	---	2.46229	0.00239736	0.194072
Bt.3735.1.A1_at	chr3:21233306-21234089 (-) // 98.23 //	myeloid/lymphoid or mixed-lineage leukemia (trithorax homolog, Drosophila); translocated to, 11	MLLT11	2.46229	0.0016327	0.159516
Bt.12498.1.A1_at	chr3:124378978-124394421 (-) // 94.19 //	collagen, type VI, alpha 3	COL6A3	2.46229	0.000758538	0.143279
Bt.17942.1.S1_at	chr11:71570000-71571242 (-) // 98.96 //	limb bud and heart development homolog (mouse)	LBH	2.46229	0.000564754	0.137547
Bt.12477.1.S1_a_at	chr8:62512166-62519540 (-) // 77.89 //	tropomyosin 2 (beta)	TPM2	2.63902	0.00798419	0.298361
Bt.4539.1.S1_at	chr1:121428617-121487263 (-) // 78.66 //	angiotensin II receptor, type 1	AGTR1	2.63902	0.00254029	0.19993
Bt.8549.1.S2_at	chr19:37641259-37652771 (+) // 98.11 //	collagen, type I, alpha 1	COL1A1	2.63902	0.00223649	0.190101
Bt.21447.1.A1_at	chr5:67535240-67535695 (-) // 79.82 //	---	---	2.63902	0.0012715	0.158007
Bt.2159.1.S1_at	chr1:46053308-46171052 (+) // 98.69 //	transmembrane protein 45A	TMEM45A	2.63902	0.0010726	0.151952
Bt.28506.1.A1_at	chr3:3711110-3784496 (-) // 100.0 //	uridine-cytidine kinase 2	UCK2	2.82843	0.00692652	0.278683
Bt.27801.1.A1_at	chr1:383360-383851 (+) // 82.14 //	potassium voltage-gated channel, Isk-related family, member 1	KCNE1	2.82843	0.00588998	0.267727
Bt.22803.1.S1_at	chr23:28219977-28224386 (-) // 88.54 //	tubulin, beta 2B	TUBB2B	2.82843	0.0055375	0.262667
Bt.4078.1.S1_at	chr18:55919798-55928217 (+) // 96.31 //	reticulocalbin 3, EF-hand calcium binding domain	RCN3	2.82843	0.00568598	0.262667
Bt.3071.1.S1_at	chr5:74774006-74775783 (-) // 97.95 //	cytoskeleton-associated protein 4	CKAP4	2.82843	0.00138345	0.158007
Bt.22842.1.S1_at	chr25:29327965-29334141 (+) // 93.51 //	transforming growth factor beta 1 induced transcript 1	TGFB1I1	2.82843	0.000547549	0.137547
Bt.9722.1.S1_at	chr17:5398792-5399430 (+) // 94.38 //	---	---	2.82843	0.000647278	0.137547
Bt.8260.1.A1_at	chr14:65769989-65770843 (-) // 99.19 //	---	---	3.03143	0.00539617	0.262667
Bt.1199.1.S1_at	chr5:117224183-117237337 (+) // 98.14 //	KDEL (Lys-Asp-Glu-Leu) endoplasmic reticulum protein retention receptor 3	KDELR3	3.03143	0.00421442	0.257288
Bt.26726.1.S1_at	chr11:100196168-100197204 (+) // 100.0 //	pre-B-cell leukemia homeobox 3	PBX3	3.03143	0.00280114	0.212587
Bt.26606.1.S1_at	chr15:75905788-75906509 (-) // 91.77 //	carbohydrate (keratan sulfate Gal-6) sulfotransferase 1	CHST1	3.03143	0.000906716	0.151672
Bt.1720.1.S1_at	chr19:43356769-43362762 (-) // 89.64 //	leprecan-like 4	LEPREL4	3.03143	0.000642909	0.137547
Bt.22452.1.S1_at	chr6:89726250-89727788 (+) // 99.1 //	---	---	3.03143	0.000206816	0.0976631
Bt.4565.1.S1_at	chr14:19605731-19608145 (-) // 96.5 //	snail homolog 2 (Drosophila)	SNAI2	3.03143	0.000110458	0.08247
Bt.12230.1.A1_at	chr18:56839461-56839760 (-) // 100.0 //	hypothetical LOC516719	MGC137708	3.24901	0.00603149	0.269406
Bt.16596.1.A1_at	chr1:147112784-147113243 (-) // 98.28 //	leucine rich repeat containing 3	LRRC3	3.24901	0.00461504	0.259762
Bt.11484.1.A1_at	chr3:105410973-105411273 (+) // 99.67 //	---	---	3.4822	0.00293741	0.220956
Bt.24977.1.A1_at	chr11:88942284-88942923 (-) // 96.21 //	---	---	3.4822	0.000384119	0.130601
Bt.22380.1.S1_at	chr17:48503358-48504233 (-) // 99.89 //	G protein-coupled receptor 133	GPR133	3.4822	0.000116428	0.08247
Bt.7955.1.S1_at	chr25:38065242-38070220 (-) // 90.57 //	procollagen C-endopeptidase enhancer	PCOLCE	3.4822	2.93269e-05	0.0460807
Bt.11061.1.S1_at	chr8:109590094-109595456 (-) // 98.76 //	tenascin C	TNC	3.73213	0.00415597	0.257288
Bt.5528.1.S1_at	chr18:12563369-12592283 (-) // 94.21 //	solute carrier family 7 (cationic amino acid transporter, y+ system), member 5	SLC7A5	3.73213	0.0013908	0.158007
Bt.7784.1.S1_at	chr16:984546-986809 (-) // 98.61 //	---	---	3.73213	0.0010489	0.151672
Bt.26048.1.A1_at	chr20:10682190-10685968 (+) // 99.8 //	small EDRK-rich factor 1A (telomeric)	SERF1A	3.73213	0.000294201	0.108726
Bt.7092.2.S1_at	chr10:62728270-62728684 (-) // 99.52 //	---	---	3.73213	0.000149498	0.0850347
Bt.5420.1.A1_a_at	chr3:9159018-9159765 (-) // 99.07 //	Purkinje cell protein 4 like 1	PCP4L1	4	0.00642222	0.274316
Bt.8105.1.S1_at	chr5:30558798-30572827 (-) // 91.38 //	keratin 7	KRT7	4	0.00356391	0.239243
Bt.26155.1.A1_at	chr16:61679956-61684152 (+) // 99.68 //	N-acetylneuraminate pyruvate lyase (dihydrodipicolinate synthase)	NPL	4	0.00148565	0.158007
Bt.17034.1.A1_at	chr21:49260844-49262108 (+) // 99.53 //	---	---	4	0.00109405	0.15245
Bt.4551.1.S1_at	chr3:112177834-112181434 (-) // 100.0 //	CTP synthase	CTPS	4.28709	0.000318147	0.112677
Bt.26994.1.A1_at	---	potassium voltage-gated channel, Shab-related subfamily, member 2	KCNB2	4.28709	0.000242187	0.0980282
Bt.12825.1.S1_at	chr26:11078862-11092813 (-) // 93.02 //	actin, alpha 2, smooth muscle, aorta	ACTA2	4.59479	0.00332787	0.233781
Bt.4167.1.S1_at	chr15:33880284-33902893 (-) // 92.67 //	nucleobindin 2	NUCB2	4.59479	0.00092319	0.151672
Bt.25440.1.A1_at	chr16:26644767-26645181 (+) // 65.56 //	hypothetical LOC614962	MGC151592	4.59479	3.79488e-05	0.0460807
Bt.22460.1.S2_at	chrX:62918794-63041037 (+) // 93.37 //	monoamine oxidase B	MAOB	4.92458	0.000275817	0.106566
Bt.11462.1.S1_at	chr14:65772352-65789606 (-) // 54.07 //	syndecan 2	SDC2	5.65685	0.000597321	0.137547
Bt.982.1.S1_a_at	chr21:59303463-59315225 (-) // 96.04 //	serpin peptidase inhibitor, clade A (alpha-1 antiproteinase, antitrypsin), member 1	SERPINA1	6.06287	0.00335377	0.233781
Bt.2560.1.S1_at	chr5:108589198-108600970 (+) // 97.01 //	microfibrillar associated protein 5	MFAP5	6.06287	0.00310665	0.227642
Bt.9714.1.S1_at	chr11:11145280-11169757 (-) // 77.84 //	actin, gamma 2, smooth muscle, enteric	ACTG2	6.06287	0.00263368	0.201678
Bt.17368.1.A1_at	chr1:118458198-118458679 (+) // 68.19 //	purinergic receptor P2Y, G-protein coupled, 14	P2RY14	6.49802	0.000159844	0.0850347
Bt.2304.1.A1_at	chr8:54616508-54617153 (+) // 100.0 //	---	---	8	1.71371e-06	0.00793499
Bt.16487.1.S1_at	chr12:70599343-70619728 (+) // 98.43 //	claudin 10	CLDN10	12.1257	0.008278	0.302318
Bt.24940.1.A1_at	chr4:82148614-82149246 (+) // 98.75 //	---	---	14.9285	3.15502e-06	0.00793499
Bt.9602.1.S1_at	chr2:38770633-38797516 (-) // 99.83 //	death associated protein-like 1	DAPL1	19.6983	0.000160065	0.0850347
Bt.12760.1.S1_at	chr4:82135703-82147387 (+) // 95.86 //	inhibin, beta A	INHBA	19.6983	3.73411e-06	0.00793499
Bt.12848.1.S1_at	chr5:88036624-88048931 (+) // 98.82 //	parathyroid hormone-like hormone	PTHLH	21.1121	6.89984e-05	0.0674153
