# Supplementary material for: Clinical and subclinical endometritis induced alterations in bovine endometrial transcriptome and miRNome profile
Source: BMC Genomics. 2016 Mar 10;17:218. doi: 10.1186/s12864-016-2513-9 (PMC4785637; doi:10.1186/s12864-016-2513-9)
Supplement: Additional file 2: Table S2. — The list of differentially expressed genes between SE and HE animals along with their fold change, p values and FDR. (XLSX 12 kb) [file 12864_2016_2513_MOESM2_ESM.xlsx]

## Sheet: SUBCLINCIALVSHEALTHY_20092013di
Table S2. The list of differentially expressed genes between SE and HE animals along with their fold change, p values and FDR.
Probe.ID	Alignments	Gene title	Gene symbol	Fold change	P.Value	FDR
Bt.25769.1.A1_at	---	Similar to MAM domain containing 2	LOC539199/MAMDC2	-9.86771	1.16e-05	0.032984
Bt.23677.1.A1_at	chr5:60983509-61048533 (+) // 94.66 //	---	---	-5.99364	0.000117478	0.12482
Bt.6369.1.A1_a_at	chr19:27197496-27198321 (-) // 95.9 //	solute carrier family 16, member 11 (monocarboxylic acid transporter 11)	SLC16A11	-4.13673	0.000936028	0.282804
Bt.26011.1.A1_at	chr22:37267930-37268528 (-) // 92.7 //	---	---	-3.42048	0.000560283	0.2248
Bt.13670.1.S2_at	chr2:135666761-135727077 (-) // 96.03 //	alkaline phosphatase, liver/bone/kidney	ALPL	-3.2688	0.00048529	0.206248
Bt.2905.1.S1_at	chr10:25499664-25503085 (+) // 92.47 //	NDRG family member 2	NDRG2	-2.68714	0.000935026	0.282804
Bt.21763.1.A1_at	chr8:31904022-31904898 (+) // 93.76 //	Nuclear factor I/B	NFIB	-2.5859	0.000462517	0.206248
Bt.13815.1.S1_at	chr14:64550042-64551424 (-) // 99.0 //	---	---	-2.53264	0.000466294	0.206248
Bt.1143.1.S1_at	chr14:64552545-64615045 (-) // 99.9 // /// chr19:11577526-11578923 (-) // 68.67 //	lysosomal protein transmembrane 4 beta	LAPTM4B	-2.24776	0.000963771	0.282804
Bt.8957.1.S1_at	chr2:64215924-64219656 (+) // 98.95 //	chemokine (C-X-C motif) receptor 4	CXCR4	-2.21426	0.000659967	0.240059
Bt.20778.3.A1_at	chr24:38920812-38921072 (+) // 90.91 //	TGFB-induced factor homeobox 1	TGIF1	2.23799	0.000964861	0.282804
Bt.4565.1.S1_at	chr14:19605731-19608145 (-) // 96.5 //	snail homolog 2 (Drosophila)	SNAI2	2.66376	0.00028927	0.175628
Bt.3735.1.A1_at	chr3:21233306-21234089 (-) // 98.23 //	myeloid/lymphoid or mixed-lineage leukemia (trithorax homolog, Drosophila); translocated to, 11	MLLT11	2.74457	0.00088561	0.282804
Bt.7955.2.S1_at	chr25:38064922-38065466 (-) // 98.37 //	procollagen C-endopeptidase enhancer	PCOLCE	2.75154	0.000206539	0.159598
Bt.19772.1.A1_at	chr3:56957257-56957578 (-) // 88.92 //	leucine rich repeat containing 8 family, member C	LRRC8C	2.81865	0.000581835	0.2248
Bt.22842.1.S1_at	chr25:29327965-29334141 (+) // 93.51 //	transforming growth factor beta 1 induced transcript 1	TGFB1I1	2.9337	0.000363257	0.19298
Bt.7955.1.S1_at	chr25:38065242-38070220 (-) // 90.57 //	procollagen C-endopeptidase enhancer	PCOLCE	2.97897	8.48e-05	0.103023
Bt.7092.2.S1_at	chr10:62728270-62728684 (-) // 99.52 //	---	---	3.1941	0.000414303	0.206248
Bt.25440.1.A1_at	chr16:26644767-26645181 (+) // 65.56 //	hypothetical LOC614962	MGC151592	3.27256	0.000236468	0.161734
Bt.26606.1.S1_at	chr15:75905788-75906509 (-) // 91.77 //	carbohydrate (keratan sulfate Gal-6) sulfotransferase 1	CHST1	3.64533	0.000317201	0.179747
Bt.26048.1.A1_at	chr20:10682190-10685968 (+) // 99.8 //	small EDRK-rich factor 1A (telomeric)	SERF1A	3.94794	0.000184403	0.159598
Bt.22380.1.S1_at	chr17:48503358-48504233 (-) // 99.89 //	G protein-coupled receptor 133	GPR133	4.14968	3.3e-05	0.0674651
Bt.22460.1.S2_at	chrX:62918794-63041037 (+) // 93.37 //	monoamine oxidase B	MAOB	5.15286	0.000200305	0.159598
Bt.26994.1.A1_at	---	potassium voltage-gated channel, Shab-related subfamily, member 2	KCNB2	6.17507	3.97e-05	0.0674651
Bt.24940.1.A1_at	chr4:82148614-82149246 (+) // 98.75 //	---	---	7.01766	4.92e-05	0.0697117
Bt.2304.1.A1_at	chr8:54616508-54617153 (+) // 100.0 //	---	---	8.09266	1.69e-06	0.0143662
Bt.9602.1.S1_at	chr2:38770633-38797516 (-) // 99.83 //	death associated protein-like 1	DAPL1	11.5412	0.000677815	0.240059
Bt.12848.1.S1_at	chr5:88036624-88048931 (+) // 98.82 //	parathyroid hormone-like hormone	PTHLH	13.3255	0.000247359	0.161734
Bt.12760.1.S1_at	chr4:82135703-82147387 (+) // 95.86 //	inhibin, beta A	INHBA	13.7288	1.05e-05	0.032984
