# Supplementary material for: Clinical and subclinical endometritis induced alterations in bovine endometrial transcriptome and miRNome profile
Source: BMC Genomics. 2016 Mar 10;17:218. doi: 10.1186/s12864-016-2513-9 (PMC4785637; doi:10.1186/s12864-016-2513-9)
Supplement: Additional file 4: Table S3. — The list of differentially expressed miRNAs between SE and HE animal groups. (XLSX 12 kb) [file 12864_2016_2513_MOESM4_ESM.xlsx]

## Sheet: Tabelle1
Table S3: The list of differentially expressed miRNAs between SE and HE animal groups
mir	Fold change	p value
hsa-let-7a	-5.9622	0.001193
hsa-let-7c	-3.1976	0.007788
hsa-let-7d	-2.809	0.017169
hsa-let-7d*	-2.617	0.000814
hsa-let-7e	-5.0605	1.6e-05
hsa-let-7f	-47.2039	0.001483
hsa-let-7i	-10.1372	0.001257
hsa-miR-1183	19.1515	0.050052
hsa-miR-1184	55.9962	0.022969
hsa-miR-1203	-3.0113	0.049609
hsa-miR-1204	-3.2727	0.037051
hsa-miR-122	-6.5367	0.019316
hsa-miR-1227	1.5703	0.01418
hsa-miR-125a-5p	-1.6882	0.036355
hsa-miR-1265	-43590.6	0.01394
hsa-miR-1266	18.7705	0.031189
hsa-miR-1271	-5.2083	0.023534
hsa-miR-128	-5.461	0.006027
hsa-miR-133b	-3.5299	0.004434
hsa-miR-138-1*	-21.8271	0.047416
hsa-miR-145	-2.4497	0.012077
hsa-miR-1468	-3.648	0.000565
hsa-miR-146a*	-24.1906	0.023136
hsa-miR-148b	-4.0944	0.04448
hsa-miR-149	-2.3566	0.014909
hsa-miR-151-5p	-2.0721	0.007059
hsa-miR-1538	-3.0573	0.038284
hsa-miR-155	-11.9703	0.027814
hsa-miR-15a*	5.6483	0.010916
hsa-miR-181a	-4.6334	0.005812
hsa-miR-181b	-5.8764	0.007068
hsa-miR-183	-3.8487	0.001007
hsa-miR-185*	-3.5165	0.02944
hsa-miR-187*	-2.3661	0.037376
hsa-miR-196a	-16.8116	0.014198
hsa-miR-196b	-2.2267	0.001542
hsa-miR-197	-3.2718	0.007904
hsa-miR-1979	-5.4387	0.003558
hsa-miR-199a-3p	-2.4378	0.021792
hsa-miR-200b	-2.1435	0.040708
hsa-miR-20b*	-351.873	0.004731
hsa-miR-210	-1.9505	0.009562
hsa-miR-216b	-3.848	0.017552
hsa-miR-218-1*	52.7876	0.048862
hsa-miR-23b	-2.5977	0.014127
hsa-miR-28-3p	-3.4508	0.006081
hsa-miR-302d*	-2.9236	0.001076
hsa-miR-30b*	-37.8572	0.034395
hsa-miR-30c-2*	-5.5859	0.042672
hsa-miR-30e*	-3.1988	0.006671
hsa-miR-324-5p	-3.3555	0.050208
hsa-miR-326	-1.9521	0.024761
hsa-miR-331-3p	-7.8679	0.014849
hsa-miR-331-5p	-7.2283	0.018994
hsa-miR-337-3p	-81.5132	0.001283
hsa-miR-340	-4.8093	0.000481
hsa-miR-361-5p	972.577	0.052356
hsa-miR-369-5p	-5.389	0.001658
hsa-miR-371-5p	-5.7452	0.000692
hsa-miR-376a*	2.9927	0.007162
hsa-miR-423-3p	-3.6844	0.018799
hsa-miR-425	-2.9269	0.019356
hsa-miR-425*	-2.8711	0.043069
hsa-miR-429	-4.3089	0.000856
hsa-miR-486-5p	-3.3613	0.049606
hsa-miR-487a	3.1028	0.035381
hsa-miR-505*	-2.5065	0.007234
hsa-miR-506	-216.119	0.005654
hsa-miR-515-3p	2.0228	0.047318
hsa-miR-516b	-40.898	0.001923
hsa-miR-520d-5p	-254.62	0.014282
hsa-miR-545	-6.3479	0.006303
hsa-miR-548a-5p	-75.7067	0.007851
hsa-miR-551a	-5.5711	0.00664
hsa-miR-574-3p	-2.4562	0.006447
hsa-miR-579	-34.5656	0.037532
hsa-miR-586	18.3548	0.016223
hsa-miR-593	-5.237	0.029485
hsa-miR-611	-3.3772	0.005829
hsa-miR-621	-5.3485	0.006264
hsa-miR-622	-5.4706	0.000207
hsa-miR-627	-2.9447	0.034198
hsa-miR-632	-2.5068	0.026894
hsa-miR-652	-10.7806	0.051478
hsa-miR-654-5p	-9.0495	0.012599
hsa-miR-663b	-6.5766	0.000216
hsa-miR-668	-91.0521	0.025994
hsa-miR-671-5p	-2.3869	0.016878
hsa-miR-760	-5.0559	0.002687
hsa-miR-770-5p	-6.1849	0.007338
hsa-miR-875-3p	18.3031	0.009825
hsa-miR-877	-2.3749	0.020501
hsa-miR-885-3p	3.2438	0.027534
hsa-miR-889	-55.8194	0.045441
hsa-miR-891b	-2.2784	0.039984
hsa-miR-92a	-2.065	0.026323
hsa-miR-92a-1*	-19.0306	0.007726
hsa-miR-92b	-2.9212	0.011911
hsa-miR-93*	-2.06	0.011987
hsa-miR-940	-4.9297	0.008592
hsa-miR-99b	-4.0415	0.010234
